# Supplementary material for: ﻿Melanasterasinica He & Burckhardt, sp. nov., a new psylloid species (Hemiptera, Psylloidea, Liviidae) from China developing on Grewia sp. (Malvaceae)
Source: Zookeys. 2024 Jun 6;1204:191–8. doi: 10.3897/zookeys.1204.123740 (PMC11176812; doi:10.3897/zookeys.1204.123740)
Supplement: XML Treatment for Melanastera sinica [file zookeys.1204.123740-treatment1.xml]

<!DOCTYPE tp:taxon-treatment
  PUBLIC "-//TaxonX//DTD Taxonomic Treatment Publishing DTD v0 20100105//EN" "tax-treatment-NSO.dtd">
<tp:taxon-treatment xmlns:tp="http://www.plazi.org/taxpub"><tp:treatment-meta><kwd-group><label>Taxon classification</label><kwd>
              <named-content content-type="kingdom">Animalia</named-content>
            </kwd><kwd>
              <named-content content-type="order">Hemiptera</named-content>
            </kwd><kwd>
              <named-content content-type="family">Liviidae</named-content>
            </kwd></kwd-group><mixed-citation publication-type="journal"><person-group><name><surname>He</surname><given-names>Zhixin</given-names></name><name><surname>Burckhardt</surname><given-names>Daniel</given-names></name><name><surname>Luo</surname><given-names>Xinyu</given-names></name><name><surname>Xu</surname><given-names>Rongzhen</given-names></name><name><surname>Cai</surname><given-names>Wanzhi</given-names></name><name><surname>Song</surname><given-names>Fan</given-names></name></person-group><article-title>﻿<italic><tp:taxon-name><tp:taxon-name-part taxon-name-part-type="genus" reg="Melanastera">Melanastera</tp:taxon-name-part><tp:taxon-name-part taxon-name-part-type="species" reg="sinica">sinica</tp:taxon-name-part></tp:taxon-name></italic> He &amp; Burckhardt, sp. nov., a new psylloid species (<tp:taxon-name><tp:taxon-name-part taxon-name-part-type="order">Hemiptera</tp:taxon-name-part></tp:taxon-name>, <tp:taxon-name><tp:taxon-name-part taxon-name-part-type="superfamily">Psylloidea</tp:taxon-name-part></tp:taxon-name>, <tp:taxon-name><tp:taxon-name-part taxon-name-part-type="family">Liviidae</tp:taxon-name-part></tp:taxon-name>) from China developing on <italic><tp:taxon-name><tp:taxon-name-part taxon-name-part-type="genus" reg="Grewia">Grewia</tp:taxon-name-part></tp:taxon-name></italic> sp. (<tp:taxon-name><tp:taxon-name-part taxon-name-part-type="family">Malvaceae</tp:taxon-name-part></tp:taxon-name>)</article-title><source>Zookeys</source><day>06</day><month>06</month><year>2024</year><volume>1204</volume><fpage>191</fpage><lpage>198</lpage><pub-id pub-id-type="doi">10.3897/zookeys.1204.123740</pub-id></mixed-citation></tp:treatment-meta><tp:nomenclature><label>﻿</label><tp:taxon-name>
            <object-id xmlns:xlink="http://www.w3.org/1999/xlink" content-type="arpha" xlink:type="simple">6B43D559-5AAB-5F7F-8550-F5DCB0BFCE7B</object-id>
            <tp:taxon-name-part taxon-name-part-type="genus" reg="Melanastera">Melanastera</tp:taxon-name-part>
            <tp:taxon-name-part taxon-name-part-type="species" reg="sinica">sinica</tp:taxon-name-part>
            <object-id xmlns:xlink="http://www.w3.org/1999/xlink" content-type="zoobank" xlink:type="simple">https://zoobank.org/6F961330-7600-4B39-9885-BBC1F01FF45F</object-id>
          </tp:taxon-name><tp:taxon-authority>He &amp; Burckhardt</tp:taxon-authority><tp:taxon-status xmlns:xlink="http://www.w3.org/1999/xlink" xlink:type="simple">sp. nov.</tp:taxon-status><xref ref-type="fig" rid="F1">Figs 1</xref><xref ref-type="fig" rid="F2">, 2</xref><xref ref-type="fig" rid="F3">, 3</xref></tp:nomenclature><tp:treatment-sec sec-type="type locality" id="SECID0EXMAC"><title>Type locality.</title><p>China, Hainan: Ledong County, Jianfengling, Mingfenggu, <named-content xmlns:xlink="http://www.w3.org/1999/xlink" content-type="dwc:verbatimCoordinates" xlink:type="simple"><named-content content-type="geo-json" specific-use="{&#34;type&#34;:&#34;Point&#34;,&#34;coordinates&#34;:[109.422500,19.240000]}" id="NCID0EANAC" xlink:type="simple">18°74'24"N, 108°84'81"E</named-content></named-content>.</p></tp:treatment-sec><tp:treatment-sec sec-type="type material" id="SECID0EFNAC"><title>Type material.</title><p><bold><italic>Holotype</italic></bold>: China • ♂; Hainan, Ledong County, Jianfengling, Mingfenggu; <named-content xmlns:xlink="http://www.w3.org/1999/xlink" content-type="dwc:verbatimCoordinates" xlink:type="simple"><named-content content-type="geo-json" specific-use="{&#34;type&#34;:&#34;Point&#34;,&#34;coordinates&#34;:[109.422500,19.240000]}" id="NCID0ETNAC" xlink:type="simple">18°74'24"N, 108°84'81"E</named-content></named-content>; 24 Apr. 2016; X.-Y. Luo leg.; on <tp:taxon-name><tp:taxon-name-part taxon-name-part-type="genus" reg="Grewia">Grewia</tp:taxon-name-part><tp:taxon-name-part taxon-name-part-type="uncertainty-rank">cf.</tp:taxon-name-part><tp:taxon-name-part taxon-name-part-type="species" reg="chuniana">chuniana</tp:taxon-name-part></tp:taxon-name>; <named-content xmlns:xlink="http://www.w3.org/1999/xlink" content-type="dwc:institutional_code" xlink:title="Entomological Museum of the China Agricultural University, Beijing, China" xlink:href="http://grbio.org/institution/china-agricultural-university" xlink:type="simple">CAU</named-content>, dry mounted. <bold><italic>Paratypes</italic></bold>: China • 2 ♂, 7 ♀, 12 immatures; same data as holotype; <named-content xmlns:xlink="http://www.w3.org/1999/xlink" content-type="dwc:institutional_code" xlink:title="Entomological Museum of the China Agricultural University, Beijing, China" xlink:href="http://grbio.org/institution/china-agricultural-university" xlink:type="simple">CAU</named-content>, <named-content xmlns:xlink="http://www.w3.org/1999/xlink" content-type="dwc:institutional_code" xlink:title="Naturhistorisches Museum, Basel, Switzerland" xlink:href="http://grbio.org/institution/naturhistorisches-museum-basel" xlink:type="simple">NHMB</named-content>, dry and slide mounted, and in 95% ethanol.</p></tp:treatment-sec><tp:treatment-sec sec-type="diagnosis" id="SECID0EXOAC"><title>Diagnosis.</title><p>Adult. Body yellowish brown with small dark brown dots; forewing with each a broad medial and subapical light brown band and small, dark brown irregular spots. Metatibia with 3+4 grouped apical metatibial spurs separated by five unsclerotised bristle-like setae anteriorly. Forewing oval, widest in apical third; pterostigma long, strongly widening to middle; surface spinules present in all cells, covering membrane up to the veins; irregularly spaced to form groups of 5–6 spinules. Male proctiger weakly expanded posteriorly. Paramere, in lateral view, subrectangular with antero-apical sclerotised tooth. Aedeagus two-segmented; distal segment lacking ventral process. Female proctiger with relatively straight dorsal margin; apex obliquely truncate. Circumanal ring cruciform. – Fifth instar immature. Antenna 10-segmented. Forewing pad with 5 marginal subacute sectasetae. Tarsal arolium narrowly lamellar, widening to apex which is rounded; about twice as long as claws. Caudal plate with anterior margin distant from anterior margin of extra pore fields; with 2 lateral sectasetae on either side near fore margin, and three pointed sectasetae on either side of circumanal ring dorsally.</p></tp:treatment-sec><tp:treatment-sec sec-type="description" id="SECID0E3OAC"><title>Description.</title><p><bold>Adult. <italic>Colouration</italic>.</bold> Body (Fig. <xref ref-type="fig" rid="F1">1A, B</xref>) yellowish brown. Head and thorax covered with sparse small brown dots. Antenna yellow to yellowish brown, with apices of segments IV–IX and entire segment X dark brown to black. Femora with brown spots. Forewing yellowish with light brown pattern consisting of each a broad medial and subapical band and small, brown irregular spots, veins pale yellow.</p><fig id="F1" position="float" orientation="portrait"><object-id xmlns:xlink="http://www.w3.org/1999/xlink" content-type="doi" xlink:type="simple">10.3897/zookeys.1204.123740.figure1</object-id><object-id xmlns:xlink="http://www.w3.org/1999/xlink" content-type="arpha" xlink:type="simple">984BD09F-5DF5-5890-8ADB-68CA1281A252</object-id><label>Figure 1.</label><caption><p>Habitus of adults of <italic><tp:taxon-name><tp:taxon-name-part taxon-name-part-type="genus" reg="Melanastera">Melanastera</tp:taxon-name-part><tp:taxon-name-part taxon-name-part-type="species" reg="sinica">sinica</tp:taxon-name-part></tp:taxon-name></italic> He &amp; Burckhardt, sp. nov. <bold>A</bold> dorsal view <bold>B</bold> lateral view. Scale bars: 1.0 mm.</p></caption><graphic xmlns:xlink="http://www.w3.org/1999/xlink" xlink:href="zookeys-1204-191_article-123740__-g001.jpg" position="float" orientation="portrait" xlink:type="simple" id="oo_1063083.jpg"><uri content-type="original_file" xlink:type="simple">https://binary.pensoft.net/fig/1063083</uri></graphic></fig><p><bold><italic>Structure</italic>.</bold> Head, in lateral view (Fig. <xref ref-type="fig" rid="F1">1B</xref>), inclined at 45° from longitudinal body axis; in dorsal view (Fig. <xref ref-type="fig" rid="F1">1A</xref>), about as wide as mesoscutum. Vertex (Fig. <xref ref-type="fig" rid="F2">2A</xref>) subrectangular, about half as long as wide; surface with fine microsculpture and microscopical setae; median suture developed; posterior margin weakly concave. Genae weakly rounded, with each a pair of long setae on either side of frons (Fig. <xref ref-type="fig" rid="F2">2A</xref>). Frons relatively large, triangular. Eyes hemisphaerical. Antenna (Fig. <xref ref-type="fig" rid="F2">2B</xref>) 1.7–1.8 times as long as head width, with a single, large subapical rhinarium on each of segments IV, VI, VIII and IX; relative length of flagellar segments as 1.0: 0.5: 0.5: 0.5: 0.6: 0.6: 0.5: 0.4; relative length of segment 10 and terminal setae as 1.0: 1.3: 1.1. Clypeus flattened, in ventral view almost triangular. Thorax distinctly arched, with fine microsculpture; mesoscutellum swollen; metapostnotum with small subacute, laterally compressed tooth. Metacoxa with relatively short horn-shaped, blunt meracanthus; metatibia 1.0 times as long as head width, slender, weakly expanded apically; with 3+4 grouped apical metatibial spurs separated by five unsclerotised bristle-like setae anteriorly. Forewing (Fig. <xref ref-type="fig" rid="F2">2C</xref>) 2.7–3.1 times as long as head width, 1.6–1.8 times as long as wide, oval, widest in apical third; wing apex in the middle of cell r<sub>2</sub>; veins densely clothed in conspicuous setae; vein C+Sc straight in basal two thirds, strongly bent in apical third; pterostigma long, strongly widening to middle; vein Rs relatively straight in the middle, curved in a 30° angle to costal margin apically; vein M weakly, irregularly curved; veins M<sub>1+2</sub> and M<sub>3+4</sub> slightly shorter than M; vein Cu shorter than M+Cu; vein Cu<sub>1a</sub> evenly curved; vein Cu<sub>1b</sub> straight, slightly shorter than Cu; surface spinules present in all cells, covering membrane up to the veins, along veins slightly finer; irregularly spaced to form groups of 5–6 spinules. Hindwing (Fig. <xref ref-type="fig" rid="F2">2D</xref>) slightly shorter than forewing, with indistinctly grouped costal setae. Visible abdominal tergites III–V with a tubercular bump in the middle in both sexes.</p><fig id="F2" position="float" orientation="portrait"><object-id xmlns:xlink="http://www.w3.org/1999/xlink" content-type="doi" xlink:type="simple">10.3897/zookeys.1204.123740.figure2</object-id><object-id xmlns:xlink="http://www.w3.org/1999/xlink" content-type="arpha" xlink:type="simple">5CE9E3B7-E07D-5605-923E-0D9FDE929AC0</object-id><label>Figure 2.</label><caption><p><italic><tp:taxon-name><tp:taxon-name-part taxon-name-part-type="genus" reg="Melanastera">Melanastera</tp:taxon-name-part><tp:taxon-name-part taxon-name-part-type="species" reg="sinica">sinica</tp:taxon-name-part></tp:taxon-name></italic> He &amp; Burckhardt, sp. nov., adult <bold>A</bold> head <bold>B</bold> antenna <bold>C</bold> forewing <bold>D</bold> hindwing <bold>E</bold> male terminalia <bold>F</bold> inner face of paramere <bold>G</bold> female terminalia. Scale bars: 0.25 mm (<bold>A</bold>); 0.3 mm (<bold>B</bold>); 0.5 mm (<bold>C</bold>, <bold>D</bold>); 0.1 mm (<bold>E</bold>–<bold>G</bold>).</p></caption><graphic xmlns:xlink="http://www.w3.org/1999/xlink" xlink:href="zookeys-1204-191_article-123740__-g002.jpg" position="float" orientation="portrait" xlink:type="simple" id="oo_1063084.jpg"><uri content-type="original_file" xlink:type="simple">https://binary.pensoft.net/fig/1063084</uri></graphic></fig><p><bold><italic>Terminalia</italic></bold> (Fig. <xref ref-type="fig" rid="F2">2E–G</xref>). Male proctiger (Fig. <xref ref-type="fig" rid="F2">2E</xref>) 1.2–1.3 times as long as head width, broad with posterior margin produced; in lateral view, widest in basal third. Subgenital plate (Fig. <xref ref-type="fig" rid="F2">2E</xref>) subglobular, weakly irregularly curved dorsally. Paramere (Fig. <xref ref-type="fig" rid="F2">2E, F</xref>), in lateral view, subrectangular with antero-apical, partly sclerotised tooth-like process; posterior margin weakly sinuate; outer and inner face covered in long setae in apical half, denser on inner face and along apical and posterior margins. Aedeagus (Fig. <xref ref-type="fig" rid="F2">2E</xref>) two-segmented; distal segment, in lateral view, tubular and slightly angular postero-apically, lacking ventral process; sclerotised end tube of ductus ejaculatorius moderately long, relatively straight. – Female terminalia (Fig. <xref ref-type="fig" rid="F2">2G</xref>) cuneate, moderately long. Proctiger 0.4 times as long as head width; in lateral view, dorsal margin, distal to circumanal ring, almost straight; with a transverse row of long setae in the middle and a lateral longitudinal row of long setae on either side in apical third; apex, in lateral view, obliquely truncate, apex slightly upturned. Circumanal ring 0.4 times as long as proctiger; in dorsal view, cruciform. Subgenital plate 0.6 times as long as proctiger; irregularly narrowing to pointed apex, in lateral view; beset with long setae in apical two thirds.</p><p><bold><italic>Measurements</italic></bold> (in mm; 3 ♂, 2 ♀). Total body length measured from anterior margin of vertex to tip of folded forewing ♂ 2.31–2.52, ♀ 2.42–2.68; antennal length ♂ 1.23–1.31, ♀ 1.24–1.34; metatibia length ♂ 0.70–0.73, ♀ 0.72–0.74; forewing length ♂ 1.87–2.12, ♀ 1.96–2.26; proctiger length ♂ 0.15–0.16 ♀ 0.26–0.28; paramere length 0.12–0.13; length of distal segment of aedeagus 0.13–0.14.</p><p>Fifth instar immature (Fig. <xref ref-type="fig" rid="F3">3</xref>). Body (Fig. <xref ref-type="fig" rid="F3">3C</xref>) 1.1–1.2 times as long as wide; sparsely covered in microscopic setae. Antenna (Fig. <xref ref-type="fig" rid="F3">3A</xref>) 10-segmented with a subapical rhinarium on each of segments IV, VI, VIII and IX, and following numbers of subacute sectasetae: 1 (0), 2 (2), 3 (0), 4 (2), 5 (0), 6 (2), 7 (1), 8 (1), 9 (0), 10 (0). Legs moderately long with 4–5 subacute sectasetae on tibiotarsi; tarsal arolium (Fig. <xref ref-type="fig" rid="F3">3B</xref>) narrowly lamellar, widening to apex which is rounded; about twice as long as claws. Forewing pad 0.7 times as long as antenna, bearing 5 moderately large marginal subacute sectasetae (Fig. <xref ref-type="fig" rid="F3">3C</xref>); hindwing pad with 2 marginal subacute sectasetae. Caudal plate (Fig. <xref ref-type="fig" rid="F3">3C–E</xref>) with anterior margin distant from outer band of extra pore fields, inner band of pores less distinct than outer band; with 2 sectasetae on either side laterally, and three pointed sectasetae on either side of circumanal ring dorsally.</p><fig id="F3" position="float" orientation="portrait"><object-id xmlns:xlink="http://www.w3.org/1999/xlink" content-type="doi" xlink:type="simple">10.3897/zookeys.1204.123740.figure3</object-id><object-id xmlns:xlink="http://www.w3.org/1999/xlink" content-type="arpha" xlink:type="simple">8532C441-B8B0-5D54-B17D-15A8E94E6886</object-id><label>Figure 3.</label><caption><p><italic><tp:taxon-name><tp:taxon-name-part taxon-name-part-type="genus" reg="Melanastera">Melanastera</tp:taxon-name-part><tp:taxon-name-part taxon-name-part-type="species" reg="sinica">sinica</tp:taxon-name-part></tp:taxon-name></italic> He &amp; Burckhardt, sp. nov., fifth instar immature <bold>A</bold> antenna <bold>B</bold> tarsal arolium <bold>C</bold> habitus (left: dorsal side, right: ventral side) <bold>D</bold> detail of extra pore fields (dorsal side) <bold>E</bold> detail of extra pore fields and circumanal ring (ventral side). Scale bars: 0.15 mm (<bold>A</bold>); 0.03 mm (<bold>B</bold>); 0.2 mm (<bold>C</bold>); 0.01 mm (<bold>D, E)</bold>.</p></caption><graphic xmlns:xlink="http://www.w3.org/1999/xlink" xlink:href="zookeys-1204-191_article-123740__-g003.jpg" position="float" orientation="portrait" xlink:type="simple" id="oo_1063085.jpg"><uri content-type="original_file" xlink:type="simple">https://binary.pensoft.net/fig/1063085</uri></graphic></fig><p>Measurements (in mm; 2 immatures). Body length 0.98–1.01; antennal length 0.52–0.54; length of forewing pad 0.35–0.37; length of tarsal arolium 0.03–0.04; length of claws 0.01–0.02.</p></tp:treatment-sec><tp:treatment-sec sec-type="etymology" id="SECID0ESGAE"><title>Etymology.</title><p>From the Latin adjective <italic>sinicus</italic> = Chinese, referring to the unexpected discovery of this mostly American genus in China.</p></tp:treatment-sec><tp:treatment-sec sec-type="distribution" id="SECID0E1GAE"><title>Distribution.</title><p>China: Hainan.</p></tp:treatment-sec><tp:treatment-sec sec-type="host" id="SECID0E6GAE"><title>Host plant.</title><p><tp:taxon-name><tp:taxon-name-part taxon-name-part-type="genus" reg="Grewia">Grewia</tp:taxon-name-part><tp:taxon-name-part taxon-name-part-type="uncertainty-rank">cf.</tp:taxon-name-part><tp:taxon-name-part taxon-name-part-type="species" reg="chuniana">chuniana</tp:taxon-name-part></tp:taxon-name> Burret (<tp:taxon-name><tp:taxon-name-part taxon-name-part-type="family">Malvaceae</tp:taxon-name-part></tp:taxon-name>).</p></tp:treatment-sec><tp:treatment-sec sec-type="comments" id="SECID0EXHAE"><title>Comments.</title><p><xref ref-type="bibr" rid="B11">Serbina et al. (in press)</xref> defined several species groups within <italic><tp:taxon-name><tp:taxon-name-part taxon-name-part-type="genus" reg="Melanastera">Melanastera</tp:taxon-name-part></tp:taxon-name></italic> mostly on the basis of morphological characters of adults. <italic><tp:taxon-name><tp:taxon-name-part taxon-name-part-type="genus" reg="Melanastera">Melanastera</tp:taxon-name-part><tp:taxon-name-part taxon-name-part-type="species" reg="sinica">sinica</tp:taxon-name-part></tp:taxon-name></italic> is a member of the <italic>curtisetosa</italic>-group for the absence of a ventral process on the distal segment of the aedeagus. The <italic>curtisetosa</italic>-group is composed of four species from Brazil associated with <tp:taxon-name><tp:taxon-name-part taxon-name-part-type="family">Asteraceae</tp:taxon-name-part></tp:taxon-name> (confirmed or likely hosts) and <italic><tp:taxon-name><tp:taxon-name-part taxon-name-part-type="genus" reg="Melanastera">M.</tp:taxon-name-part><tp:taxon-name-part taxon-name-part-type="species" reg="pilosa">pilosa</tp:taxon-name-part></tp:taxon-name></italic> (<xref ref-type="bibr" rid="B4">Burckhardt et al. 2006</xref>) from Kenya and Tanzania, developing on <italic><tp:taxon-name><tp:taxon-name-part taxon-name-part-type="genus" reg="Grewia">Grewia</tp:taxon-name-part><tp:taxon-name-part taxon-name-part-type="species" reg="bicolor">bicolor</tp:taxon-name-part></tp:taxon-name></italic> Juss. (<tp:taxon-name><tp:taxon-name-part taxon-name-part-type="family">Malvaceae</tp:taxon-name-part></tp:taxon-name>) (confirmed). <italic><tp:taxon-name><tp:taxon-name-part taxon-name-part-type="genus" reg="Melanastera">Melanastera</tp:taxon-name-part><tp:taxon-name-part taxon-name-part-type="species" reg="sinica">sinica</tp:taxon-name-part></tp:taxon-name></italic> differs from the four Brazilian species in the forewing with a much more expanded dark pattern, which is slightly expanding towards the apex (versus parallel-sided) and bears a broad (versus narrow) pterostigma, in the broad subrectangular paramere (versus narrow, lamellar), the 10-segmented antenna in the last instar immature (versus 9-segmented), and the host association with <tp:taxon-name><tp:taxon-name-part taxon-name-part-type="family">Malvaceae</tp:taxon-name-part></tp:taxon-name> (versus <tp:taxon-name><tp:taxon-name-part taxon-name-part-type="family">Asteraceae</tp:taxon-name-part></tp:taxon-name>). From the African <italic><tp:taxon-name><tp:taxon-name-part taxon-name-part-type="genus" reg="Melanastera">M.</tp:taxon-name-part><tp:taxon-name-part taxon-name-part-type="species" reg="pilosa">pilosa</tp:taxon-name-part></tp:taxon-name></italic> with which it shares the expanded dark forewing pattern, the 10-segmented antenna in the last instar immature and the host genus <italic><tp:taxon-name><tp:taxon-name-part taxon-name-part-type="genus" reg="Grewia">Grewia</tp:taxon-name-part></tp:taxon-name></italic>, it differs in the broader paramere, the absence of long setae on the body and forewing, the broad (versus narrow) pterostigma, the broader paramere (versus narrower), and the apically broader and obliquely truncate (versus slender and subacute) female proctiger (<xref ref-type="bibr" rid="B4">Burckhardt et al. 2006</xref>).</p></tp:treatment-sec><ref-list><ref id="B11"><mixed-citation xmlns:xlink="http://www.w3.org/1999/xlink" xlink:type="simple"><person-group><name name-style="western"><surname>Serbina</surname><given-names>LŠ</given-names></name><name name-style="western"><surname>Malenovský</surname><given-names>I</given-names></name><name name-style="western"><surname>Queiroz</surname><given-names>DL</given-names></name><name name-style="western"><surname>Burckhardt</surname><given-names>D</given-names></name></person-group> (<year>in press</year>) Jumping plant-lice of the tribe <tp:taxon-name><tp:taxon-name-part taxon-name-part-type="tribe">Paurocephalini</tp:taxon-name-part></tp:taxon-name> (<tp:taxon-name><tp:taxon-name-part taxon-name-part-type="order">Hemiptera</tp:taxon-name-part></tp:taxon-name>: <tp:taxon-name><tp:taxon-name-part taxon-name-part-type="superfamily">Psylloidea</tp:taxon-name-part></tp:taxon-name>: <tp:taxon-name><tp:taxon-name-part taxon-name-part-type="family">Liviidae</tp:taxon-name-part></tp:taxon-name>) in Brazil. Zootaxa. [Submitted in September 2023]</mixed-citation></ref><ref id="B4"><mixed-citation xmlns:xlink="http://www.w3.org/1999/xlink" xlink:type="simple"><person-group><name name-style="western"><surname>Burckhardt</surname><given-names>D</given-names></name><name name-style="western"><surname>Aléné</surname><given-names>DC</given-names></name><name name-style="western"><surname>Ouvrard</surname><given-names>D</given-names></name><name name-style="western"><surname>Tamesse</surname><given-names>JL</given-names></name><name name-style="western"><surname>Messi</surname><given-names>J</given-names></name></person-group> (<year>2006</year>) <article-title>Afrotropical members of the jumping plant-louse genus <italic><tp:taxon-name><tp:taxon-name-part taxon-name-part-type="genus">Diclidophlebia</tp:taxon-name-part></tp:taxon-name></italic> (<tp:taxon-name><tp:taxon-name-part taxon-name-part-type="order">Hemiptera</tp:taxon-name-part></tp:taxon-name>, <tp:taxon-name><tp:taxon-name-part taxon-name-part-type="superfamily">Psylloidea</tp:taxon-name-part></tp:taxon-name>).</article-title><source>Invertebrate Systematics</source><volume>20</volume>(<issue>3</issue>): <fpage>367</fpage>–<lpage>393</lpage>. <ext-link xlink:href="10.1071/IS05039" ext-link-type="doi" xlink:type="simple">https://doi.org/10.1071/IS05039</ext-link></mixed-citation></ref></ref-list></tp:taxon-treatment>
